# Supplementary material for: Vitamin D Deficiency and Its Association with Iron Deficiency in African Children
Source: Nutrients. 2022 Mar 25;14(7):1372. doi: 10.3390/nu14071372 (PMC9002534; doi:10.3390/nu14071372)
Supplement: Supplementary file 1 [file nutrients-14-01372-s001.zip]

Archive with 1 entries (1 files):
- nutrients-1611388-supplementary.pdf
